# Supplementary material for: Disease burden of neonatal invasive Group B Streptococcus infection in the Netherlands
Source: PLoS One. 2019 May 9;14(5):e0216749. doi: 10.1371/journal.pone.0216749 (PMC6508726; doi:10.1371/journal.pone.0216749)
Supplement: S1 File — (XLSX) [file pone.0216749.s002.xlsx]

## Sheet: Sheet2
transition probabilities
	After meningitis	After sepsis
Neurodevelopmental impairment: mild	Pert(0.12,0.14,0.18)	Beta(5,62)
Neurodevelopmental impairment: moderate - severe	Pert(0.13,0.18,0.22)	Beta(2,62)
Death	Beta(27,299)	Beta(40,615)
coverage NRBM	1/Beta(87,11)
adding all probable GBS sepsis to the number of proven GBS sepsis cases	1/Beta(431,513)
adding 26% of probable GBS sepsis to the number of proven GBS sepsis cases	Pert(1.15, 1.31, 1.6)
disability weight and duration acute phase	duration in years	disability weight
ICU admission	0.0104038	0.655
further hospital stay	0.0402464	0.125
total acute phase	0.0506502	0.233865
