# Supplementary material for: Disease burden of neonatal invasive Group B Streptococcus infection in the Netherlands
Source: PLoS One. 2019 May 9;14(5):e0216749. doi: 10.1371/journal.pone.0216749 (PMC6508726; doi:10.1371/journal.pone.0216749)
Supplement: S3 File — (XLS) [file pone.0216749.s004.xls]

## Sheet: 2017
File info
Version	6
Model info
CountryID	Netherlands
DiseaseID	NeonatalSepsis
ModelID	1. GBS meningitis 2017
Outcome tree mapping
description
weblink
Sex	Female	Male
Age
0	1	1
1-4	1	1
5-9	1	1
10-14	1	1
15-19	1	1
20-24	1	1
25-29	1	1
30-34	1	1
35-39	1	1
40-44	1	1
45-49	1	1
50-54	1	1
55-59	1	1
60-64	1	1
65-69	1	1
70-74	1	1
75-79	1	1
80-84	1	1
85+	1	1
Notification data
description	from NRBM surveillance, CSF+ isolates divided equally between sexes
weblink
Sex	Female	Male
Age
0	11	11
1-4	0	0
5-9	0	0
10-14	0	0
15-19	0	0
20-24	0	0
25-29	0	0
30-34	0	0
35-39	0	0
40-44	0	0
45-49	0	0
50-54	0	0
55-59	0	0
60-64	0	0
65-69	0	0
70-74	0	0
75-79	0	0
80-84	0	0
85+	0	0
Corrections
coverage
description
weblink
Sex	Female	Male
Age
0	1	1
1-4	1	1
5-9	1	1
10-14	1	1
15-19	1	1
20-24	1	1
25-29	1	1
30-34	1	1
35-39	1	1
40-44	1	1
45-49	1	1
50-54	1	1
55-59	1	1
60-64	1	1
65-69	1	1
70-74	1	1
75-79	1	1
80-84	1	1
85+	1	1
underestimation
description
weblink
Sex	Female	Male
Age
0	1	1
1-4	1	1
5-9	1	1
10-14	1	1
15-19	1	1
20-24	1	1
25-29	1	1
30-34	1	1
35-39	1	1
40-44	1	1
45-49	1	1
50-54	1	1
55-59	1	1
60-64	1	1
65-69	1	1
70-74	1	1
75-79	1	1
80-84	1	1
85+	1	1
underreporting
description	coverage NRBM, from Trijbels Smeulders
weblink
Sex	Female	Male
Age
0	1/RandBeta(87,11)	1/RandBeta(87,11)
1-4	1	1
5-9	1	1
10-14	1	1
15-19	1	1
20-24	1	1
25-29	1	1
30-34	1	1
35-39	1	1
40-44	1	1
45-49	1	1
50-54	1	1
55-59	1	1
60-64	1	1
65-69	1	1
70-74	1	1
75-79	1	1
80-84	1	1
85+	1	1
underascertainment
description
weblink
Sex	Female	Male
Age
0	1	1
1-4	1	1
5-9	1	1
10-14	1	1
15-19	1	1
20-24	1	1
25-29	1	1
30-34	1	1
35-39	1	1
40-44	1	1
45-49	1	1
50-54	1	1
55-59	1	1
60-64	1	1
65-69	1	1
70-74	1	1
75-79	1	1
80-84	1	1
85+	1	1
underestimation type
Type	1
Population data
Life expectancy
description	Standardised LE table
weblink
Sex	Female	Male
Age
0	85.68	85.68
1-4	83.63	83.63
5-9	78.76	78.76
10-14	73.79	73.79
15-19	68.83	68.83
20-24	63.88	63.88
25-29	58.94	58.94
30-34	54	54
35-39	49.09	49.09
40-44	44.23	44.23
45-49	39.43	39.43
50-54	34.72	34.72
55-59	30.1	30.1
60-64	25.55	25.55
65-69	21.12	21.12
70-74	16.78	16.78
75-79	12.85	12.85
80-84	9.34	9.34
85+	5.05	5.05
Age distribution
description	2017 demographic data
weblink
Sex	Female	Male
Age
0	83861	88427
1-4	341276	358725
5-9	453587	475593
10-14	478454	501845
15-19	505117	530288
20-24	523839	542404
25-29	538064	552023
30-34	512458	519664
35-39	509522	508665
40-44	539491	534389
45-49	639328	643263
50-54	636712	644905
55-59	595535	596070
60-64	535976	532366
65-69	511885	503756
70-74	414994	392865
75-79	307610	264275
80-84	234068	168051
85+	244628	117528
All
Parameters - All
hearing_1
Severity
description	From lowest to highest hearing loss related DWs
weblink
Sex	Female	Male
Age
0	RandUniform(0.008, 0.103)	RandUniform(0.008, 0.103)
1-4	RandUniform(0.008, 0.103)	RandUniform(0.008, 0.103)
5-9	RandUniform(0.008, 0.103)	RandUniform(0.008, 0.103)
10-14	RandUniform(0.008, 0.103)	RandUniform(0.008, 0.103)
15-19	RandUniform(0.008, 0.103)	RandUniform(0.008, 0.103)
20-24	RandUniform(0.008, 0.103)	RandUniform(0.008, 0.103)
25-29	RandUniform(0.008, 0.103)	RandUniform(0.008, 0.103)
30-34	RandUniform(0.008, 0.103)	RandUniform(0.008, 0.103)
35-39	RandUniform(0.008, 0.103)	RandUniform(0.008, 0.103)
40-44	RandUniform(0.008, 0.103)	RandUniform(0.008, 0.103)
45-49	RandUniform(0.008, 0.103)	RandUniform(0.008, 0.103)
50-54	RandUniform(0.008, 0.103)	RandUniform(0.008, 0.103)
55-59	RandUniform(0.008, 0.103)	RandUniform(0.008, 0.103)
60-64	RandUniform(0.008, 0.103)	RandUniform(0.008, 0.103)
65-69	RandUniform(0.008, 0.103)	RandUniform(0.008, 0.103)
70-74	RandUniform(0.008, 0.103)	RandUniform(0.008, 0.103)
75-79	RandUniform(0.008, 0.103)	RandUniform(0.008, 0.103)
80-84	RandUniform(0.008, 0.103)	RandUniform(0.008, 0.103)
85+	RandUniform(0.008, 0.103)	RandUniform(0.008, 0.103)
Duration
description	Haller, 2015
weblink
Sex	Female	Male
Age
0	-1	-1
1-4	-1	-1
5-9	-1	-1
10-14	-1	-1
15-19	-1	-1
20-24	-1	-1
25-29	-1	-1
30-34	-1	-1
35-39	-1	-1
40-44	-1	-1
45-49	-1	-1
50-54	-1	-1
55-59	-1	-1
60-64	-1	-1
65-69	-1	-1
70-74	-1	-1
75-79	-1	-1
80-84	-1	-1
85+	-1	-1
Proportion
description
remaining cases	No
weblink
Sex	Female	Male
Age
0	1	1
1-4	1	1
5-9	1	1
10-14	1	1
15-19	1	1
20-24	1	1
25-29	1	1
30-34	1	1
35-39	1	1
40-44	1	1
45-49	1	1
50-54	1	1
55-59	1	1
60-64	1	1
65-69	1	1
70-74	1	1
75-79	1	1
80-84	1	1
85+	1	1
neuro_1
Severity
description	Motor plus cognitive impairments MILD
weblink
Sex	Female	Male
Age
0	0.044	0.044
1-4	0.044	0.044
5-9	0.044	0.044
10-14	0.044	0.044
15-19	0.044	0.044
20-24	0.044	0.044
25-29	0.044	0.044
30-34	0.044	0.044
35-39	0.044	0.044
40-44	0.044	0.044
45-49	0.044	0.044
50-54	0.044	0.044
55-59	0.044	0.044
60-64	0.044	0.044
65-69	0.044	0.044
70-74	0.044	0.044
75-79	0.044	0.044
80-84	0.044	0.044
85+	0.044	0.044
Duration
description	Haller, 2015
weblink
Sex	Female	Male
Age
0	-1	-1
1-4	-1	-1
5-9	-1	-1
10-14	-1	-1
15-19	-1	-1
20-24	-1	-1
25-29	-1	-1
30-34	-1	-1
35-39	-1	-1
40-44	-1	-1
45-49	-1	-1
50-54	-1	-1
55-59	-1	-1
60-64	-1	-1
65-69	-1	-1
70-74	-1	-1
75-79	-1	-1
80-84	-1	-1
85+	-1	-1
Proportion
description
remaining cases	No
weblink
Sex	Female	Male
Age
0	1	1
1-4	1	1
5-9	1	1
10-14	1	1
15-19	1	1
20-24	1	1
25-29	1	1
30-34	1	1
35-39	1	1
40-44	1	1
45-49	1	1
50-54	1	1
55-59	1	1
60-64	1	1
65-69	1	1
70-74	1	1
75-79	1	1
80-84	1	1
85+	1	1
palsy_1
Severity
description	Motor plus cognitive impairments MOD/SEVERE
weblink
Sex	Female	Male
Age
0	RandUniform(0.185, 0.494)	RandUniform(0.185, 0.494)
1-4	RandUniform(0.185, 0.494)	RandUniform(0.185, 0.494)
5-9	RandUniform(0.185, 0.494)	RandUniform(0.185, 0.494)
10-14	RandUniform(0.185, 0.494)	RandUniform(0.185, 0.494)
15-19	RandUniform(0.185, 0.494)	RandUniform(0.185, 0.494)
20-24	RandUniform(0.185, 0.494)	RandUniform(0.185, 0.494)
25-29	RandUniform(0.185, 0.494)	RandUniform(0.185, 0.494)
30-34	RandUniform(0.185, 0.494)	RandUniform(0.185, 0.494)
35-39	RandUniform(0.185, 0.494)	RandUniform(0.185, 0.494)
40-44	RandUniform(0.185, 0.494)	RandUniform(0.185, 0.494)
45-49	RandUniform(0.185, 0.494)	RandUniform(0.185, 0.494)
50-54	RandUniform(0.185, 0.494)	RandUniform(0.185, 0.494)
55-59	RandUniform(0.185, 0.494)	RandUniform(0.185, 0.494)
60-64	RandUniform(0.185, 0.494)	RandUniform(0.185, 0.494)
65-69	RandUniform(0.185, 0.494)	RandUniform(0.185, 0.494)
70-74	RandUniform(0.185, 0.494)	RandUniform(0.185, 0.494)
75-79	RandUniform(0.185, 0.494)	RandUniform(0.185, 0.494)
80-84	RandUniform(0.185, 0.494)	RandUniform(0.185, 0.494)
85+	RandUniform(0.185, 0.494)	RandUniform(0.185, 0.494)
Duration
description	Haller, 2015
weblink
Sex	Female	Male
Age
0	-1	-1
1-4	-1	-1
5-9	-1	-1
10-14	-1	-1
15-19	-1	-1
20-24	-1	-1
25-29	-1	-1
30-34	-1	-1
35-39	-1	-1
40-44	-1	-1
45-49	-1	-1
50-54	-1	-1
55-59	-1	-1
60-64	-1	-1
65-69	-1	-1
70-74	-1	-1
75-79	-1	-1
80-84	-1	-1
85+	-1	-1
Proportion
description
remaining cases	No
weblink
Sex	Female	Male
Age
0	1	1
1-4	1	1
5-9	1	1
10-14	1	1
15-19	1	1
20-24	1	1
25-29	1	1
30-34	1	1
35-39	1	1
40-44	1	1
45-49	1	1
50-54	1	1
55-59	1	1
60-64	1	1
65-69	1	1
70-74	1	1
75-79	1	1
80-84	1	1
85+	1	1
permanent_1
Severity
description
weblink
Sex	Female	Male
Age
0	0	0
1-4	0	0
5-9	0	0
10-14	0	0
15-19	0	0
20-24	0	0
25-29	0	0
30-34	0	0
35-39	0	0
40-44	0	0
45-49	0	0
50-54	0	0
55-59	0	0
60-64	0	0
65-69	0	0
70-74	0	0
75-79	0	0
80-84	0	0
85+	0	0
Duration
description	Haller, 2015
weblink
Sex	Female	Male
Age
0	-1	-1
1-4	-1	-1
5-9	-1	-1
10-14	-1	-1
15-19	-1	-1
20-24	-1	-1
25-29	-1	-1
30-34	-1	-1
35-39	-1	-1
40-44	-1	-1
45-49	-1	-1
50-54	-1	-1
55-59	-1	-1
60-64	-1	-1
65-69	-1	-1
70-74	-1	-1
75-79	-1	-1
80-84	-1	-1
85+	-1	-1
Proportion
description
remaining cases	No
weblink
Sex	Female	Male
Age
0	1	1
1-4	1	1
5-9	1	1
10-14	1	1
15-19	1	1
20-24	1	1
25-29	1	1
30-34	1	1
35-39	1	1
40-44	1	1
45-49	1	1
50-54	1	1
55-59	1	1
60-64	1	1
65-69	1	1
70-74	1	1
75-79	1	1
80-84	1	1
85+	1	1
symptomatic_1
Severity
description	Infectious disease, acute episode, severe & ICU: verhouding uit Schroeder et al
weblink
Sex	Female	Male
Age
0	0.233865	0.233865
1-4	0.233865	0.233865
5-9	0.233865	0.233865
10-14	0.233865	0.233865
15-19	0.233865	0.233865
20-24	0.233865	0.233865
25-29	0.233865	0.233865
30-34	0.233865	0.233865
35-39	0.233865	0.233865
40-44	0.233865	0.233865
45-49	0.233865	0.233865
50-54	0.233865	0.233865
55-59	0.233865	0.233865
60-64	0.233865	0.233865
65-69	0.233865	0.233865
70-74	0.233865	0.233865
75-79	0.233865	0.233865
80-84	0.233865	0.233865
85+	0.233865	0.233865
Duration
description	uit Schroeder et al 2009, plus zie excel file parameters GBS
weblink
Sex	Female	Male
Age
0	0.0506502	0.0506502
1-4	0.0506502	0.0506502
5-9	0.0506502	0.0506502
10-14	0.0506502	0.0506502
15-19	0.0506502	0.0506502
20-24	0.0506502	0.0506502
25-29	0.0506502	0.0506502
30-34	0.0506502	0.0506502
35-39	0.0506502	0.0506502
40-44	0.0506502	0.0506502
45-49	0.0506502	0.0506502
50-54	0.0506502	0.0506502
55-59	0.0506502	0.0506502
60-64	0.0506502	0.0506502
65-69	0.0506502	0.0506502
70-74	0.0506502	0.0506502
75-79	0.0506502	0.0506502
80-84	0.0506502	0.0506502
85+	0.0506502	0.0506502
Proportion
description
remaining cases	No
weblink
Sex	Female	Male
Age
0	1	1
1-4	1	1
5-9	1	1
10-14	1	1
15-19	1	1
20-24	1	1
25-29	1	1
30-34	1	1
35-39	1	1
40-44	1	1
45-49	1	1
50-54	1	1
55-59	1	1
60-64	1	1
65-69	1	1
70-74	1	1
75-79	1	1
80-84	1	1
85+	1	1
vision_1
Severity
description	not used
weblink
Sex	Female	Male
Age
0	0	0
1-4	0	0
5-9	0	0
10-14	0	0
15-19	0	0
20-24	0	0
25-29	0	0
30-34	0	0
35-39	0	0
40-44	0	0
45-49	0	0
50-54	0	0
55-59	0	0
60-64	0	0
65-69	0	0
70-74	0	0
75-79	0	0
80-84	0	0
85+	0	0
Duration
description	Haller, 2015
weblink
Sex	Female	Male
Age
0	-1	-1
1-4	-1	-1
5-9	-1	-1
10-14	-1	-1
15-19	-1	-1
20-24	-1	-1
25-29	-1	-1
30-34	-1	-1
35-39	-1	-1
40-44	-1	-1
45-49	-1	-1
50-54	-1	-1
55-59	-1	-1
60-64	-1	-1
65-69	-1	-1
70-74	-1	-1
75-79	-1	-1
80-84	-1	-1
85+	-1	-1
Proportion
description
remaining cases	No
weblink
Sex	Female	Male
Age
0	1	1
1-4	1	1
5-9	1	1
10-14	1	1
15-19	1	1
20-24	1	1
25-29	1	1
30-34	1	1
35-39	1	1
40-44	1	1
45-49	1	1
50-54	1	1
55-59	1	1
60-64	1	1
65-69	1	1
70-74	1	1
75-79	1	1
80-84	1	1
85+	1	1
Transitions - All
alpha_1
Probability
description
direct type	yes
duration	-1
redistribute	no
weblink
Sex	Female	Male
Age
0	1	1
1-4	1	1
5-9	1	1
10-14	1	1
15-19	1	1
20-24	1	1
25-29	1	1
30-34	1	1
35-39	1	1
40-44	1	1
45-49	1	1
50-54	1	1
55-59	1	1
60-64	1	1
65-69	1	1
70-74	1	1
75-79	1	1
80-84	1	1
85+	1	1
Redistribution
Sex	Female	Male
Age
0	0.052632	0.052632
1-4	0.052632	0.052632
5-9	0.052632	0.052632
10-14	0.052632	0.052632
15-19	0.052632	0.052632
20-24	0.052632	0.052632
25-29	0.052632	0.052632
30-34	0.052632	0.052632
35-39	0.052632	0.052632
40-44	0.052632	0.052632
45-49	0.052632	0.052632
50-54	0.052632	0.052632
55-59	0.052632	0.052632
60-64	0.052632	0.052632
65-69	0.052632	0.052632
70-74	0.052632	0.052632
75-79	0.052632	0.052632
80-84	0.052632	0.052632
85+	0.052632	0.052632
beta_1
Probability
description	Van Kassel et al, unpublished
direct type	yes
duration	-1
redistribute	no
weblink
Sex	Female	Male
Age
0	RandBeta(27,299)	RandBeta(27,299)
1-4	RandBeta(27,299)	RandBeta(27,299)
5-9	RandBeta(27,299)	RandBeta(27,299)
10-14	RandBeta(27,299)	RandBeta(27,299)
15-19	RandBeta(27,299)	RandBeta(27,299)
20-24	RandBeta(27,299)	RandBeta(27,299)
25-29	RandBeta(27,299)	RandBeta(27,299)
30-34	RandBeta(27,299)	RandBeta(27,299)
35-39	RandBeta(27,299)	RandBeta(27,299)
40-44	RandBeta(27,299)	RandBeta(27,299)
45-49	RandBeta(27,299)	RandBeta(27,299)
50-54	RandBeta(27,299)	RandBeta(27,299)
55-59	RandBeta(27,299)	RandBeta(27,299)
60-64	RandBeta(27,299)	RandBeta(27,299)
65-69	RandBeta(27,299)	RandBeta(27,299)
70-74	RandBeta(27,299)	RandBeta(27,299)
75-79	RandBeta(27,299)	RandBeta(27,299)
80-84	RandBeta(27,299)	RandBeta(27,299)
85+	RandBeta(27,299)	RandBeta(27,299)
Redistribution
Sex	Female	Male
Age
0	0.052632	0.052632
1-4	0.052632	0.052632
5-9	0.052632	0.052632
10-14	0.052632	0.052632
15-19	0.052632	0.052632
20-24	0.052632	0.052632
25-29	0.052632	0.052632
30-34	0.052632	0.052632
35-39	0.052632	0.052632
40-44	0.052632	0.052632
45-49	0.052632	0.052632
50-54	0.052632	0.052632
55-59	0.052632	0.052632
60-64	0.052632	0.052632
65-69	0.052632	0.052632
70-74	0.052632	0.052632
75-79	0.052632	0.052632
80-84	0.052632	0.052632
85+	0.052632	0.052632
delta_1
Probability
description	Kohli-Lynch et al
direct type	yes
duration	-1
redistribute	no
weblink
Sex	Female	Male
Age
0	RandPert(0.13,0.18,0.22)	RandPert(0.13,0.18,0.22)
1-4	RandPert(0.13,0.18,0.22)	RandPert(0.13,0.18,0.22)
5-9	RandPert(0.13,0.18,0.22)	RandPert(0.13,0.18,0.22)
10-14	RandPert(0.13,0.18,0.22)	RandPert(0.13,0.18,0.22)
15-19	RandPert(0.13,0.18,0.22)	RandPert(0.13,0.18,0.22)
20-24	RandPert(0.13,0.18,0.22)	RandPert(0.13,0.18,0.22)
25-29	RandPert(0.13,0.18,0.22)	RandPert(0.13,0.18,0.22)
30-34	RandPert(0.13,0.18,0.22)	RandPert(0.13,0.18,0.22)
35-39	RandPert(0.13,0.18,0.22)	RandPert(0.13,0.18,0.22)
40-44	RandPert(0.13,0.18,0.22)	RandPert(0.13,0.18,0.22)
45-49	RandPert(0.13,0.18,0.22)	RandPert(0.13,0.18,0.22)
50-54	RandPert(0.13,0.18,0.22)	RandPert(0.13,0.18,0.22)
55-59	RandPert(0.13,0.18,0.22)	RandPert(0.13,0.18,0.22)
60-64	RandPert(0.13,0.18,0.22)	RandPert(0.13,0.18,0.22)
65-69	RandPert(0.13,0.18,0.22)	RandPert(0.13,0.18,0.22)
70-74	RandPert(0.13,0.18,0.22)	RandPert(0.13,0.18,0.22)
75-79	RandPert(0.13,0.18,0.22)	RandPert(0.13,0.18,0.22)
80-84	RandPert(0.13,0.18,0.22)	RandPert(0.13,0.18,0.22)
85+	RandPert(0.13,0.18,0.22)	RandPert(0.13,0.18,0.22)
Redistribution
Sex	Female	Male
Age
0	0.052632	0.052632
1-4	0.052632	0.052632
5-9	0.052632	0.052632
10-14	0.052632	0.052632
15-19	0.052632	0.052632
20-24	0.052632	0.052632
25-29	0.052632	0.052632
30-34	0.052632	0.052632
35-39	0.052632	0.052632
40-44	0.052632	0.052632
45-49	0.052632	0.052632
50-54	0.052632	0.052632
55-59	0.052632	0.052632
60-64	0.052632	0.052632
65-69	0.052632	0.052632
70-74	0.052632	0.052632
75-79	0.052632	0.052632
80-84	0.052632	0.052632
85+	0.052632	0.052632
epsilon_1
Probability
description	not used
direct type	yes
duration	-1
redistribute	no
weblink
Sex	Female	Male
Age
0	0	0
1-4	0	0
5-9	0	0
10-14	0	0
15-19	0	0
20-24	0	0
25-29	0	0
30-34	0	0
35-39	0	0
40-44	0	0
45-49	0	0
50-54	0	0
55-59	0	0
60-64	0	0
65-69	0	0
70-74	0	0
75-79	0	0
80-84	0	0
85+	0	0
Redistribution
Sex	Female	Male
Age
0	0.052632	0.052632
1-4	0.052632	0.052632
5-9	0.052632	0.052632
10-14	0.052632	0.052632
15-19	0.052632	0.052632
20-24	0.052632	0.052632
25-29	0.052632	0.052632
30-34	0.052632	0.052632
35-39	0.052632	0.052632
40-44	0.052632	0.052632
45-49	0.052632	0.052632
50-54	0.052632	0.052632
55-59	0.052632	0.052632
60-64	0.052632	0.052632
65-69	0.052632	0.052632
70-74	0.052632	0.052632
75-79	0.052632	0.052632
80-84	0.052632	0.052632
85+	0.052632	0.052632
eta_1
Probability
description	not used
direct type	yes
duration	-1
redistribute	no
weblink
Sex	Female	Male
Age
0	0	0
1-4	0	0
5-9	0	0
10-14	0	0
15-19	0	0
20-24	0	0
25-29	0	0
30-34	0	0
35-39	0	0
40-44	0	0
45-49	0	0
50-54	0	0
55-59	0	0
60-64	0	0
65-69	0	0
70-74	0	0
75-79	0	0
80-84	0	0
85+	0	0
Redistribution
Sex	Female	Male
Age
0	0.052632	0.052632
1-4	0.052632	0.052632
5-9	0.052632	0.052632
10-14	0.052632	0.052632
15-19	0.052632	0.052632
20-24	0.052632	0.052632
25-29	0.052632	0.052632
30-34	0.052632	0.052632
35-39	0.052632	0.052632
40-44	0.052632	0.052632
45-49	0.052632	0.052632
50-54	0.052632	0.052632
55-59	0.052632	0.052632
60-64	0.052632	0.052632
65-69	0.052632	0.052632
70-74	0.052632	0.052632
75-79	0.052632	0.052632
80-84	0.052632	0.052632
85+	0.052632	0.052632
gamma_1
Probability
description	Kohli-Lynch et al
direct type	yes
duration	-1
redistribute	no
weblink
Sex	Female	Male
Age
0	RandPert(0.12,0.14,0.18)	RandPert(0.12,0.14,0.18)
1-4	RandPert(0.12,0.14,0.18)	RandPert(0.12,0.14,0.18)
5-9	RandPert(0.12,0.14,0.18)	RandPert(0.12,0.14,0.18)
10-14	RandPert(0.12,0.14,0.18)	RandPert(0.12,0.14,0.18)
15-19	RandPert(0.12,0.14,0.18)	RandPert(0.12,0.14,0.18)
20-24	RandPert(0.12,0.14,0.18)	RandPert(0.12,0.14,0.18)
25-29	RandPert(0.12,0.14,0.18)	RandPert(0.12,0.14,0.18)
30-34	RandPert(0.12,0.14,0.18)	RandPert(0.12,0.14,0.18)
35-39	RandPert(0.12,0.14,0.18)	RandPert(0.12,0.14,0.18)
40-44	RandPert(0.12,0.14,0.18)	RandPert(0.12,0.14,0.18)
45-49	RandPert(0.12,0.14,0.18)	RandPert(0.12,0.14,0.18)
50-54	RandPert(0.12,0.14,0.18)	RandPert(0.12,0.14,0.18)
55-59	RandPert(0.12,0.14,0.18)	RandPert(0.12,0.14,0.18)
60-64	RandPert(0.12,0.14,0.18)	RandPert(0.12,0.14,0.18)
65-69	RandPert(0.12,0.14,0.18)	RandPert(0.12,0.14,0.18)
70-74	RandPert(0.12,0.14,0.18)	RandPert(0.12,0.14,0.18)
75-79	RandPert(0.12,0.14,0.18)	RandPert(0.12,0.14,0.18)
80-84	RandPert(0.12,0.14,0.18)	RandPert(0.12,0.14,0.18)
85+	RandPert(0.12,0.14,0.18)	RandPert(0.12,0.14,0.18)
Redistribution
Sex	Female	Male
Age
0	0.052632	0.052632
1-4	0.052632	0.052632
5-9	0.052632	0.052632
10-14	0.052632	0.052632
15-19	0.052632	0.052632
20-24	0.052632	0.052632
25-29	0.052632	0.052632
30-34	0.052632	0.052632
35-39	0.052632	0.052632
40-44	0.052632	0.052632
45-49	0.052632	0.052632
50-54	0.052632	0.052632
55-59	0.052632	0.052632
60-64	0.052632	0.052632
65-69	0.052632	0.052632
70-74	0.052632	0.052632
75-79	0.052632	0.052632
80-84	0.052632	0.052632
85+	0.052632	0.052632
zeta_1
Probability
description	not used
direct type	yes
duration	-1
redistribute	no
weblink
Sex	Female	Male
Age
0	0	0
1-4	0	0
5-9	0	0
10-14	0	0
15-19	0	0
20-24	0	0
25-29	0	0
30-34	0	0
35-39	0	0
40-44	0	0
45-49	0	0
50-54	0	0
55-59	0	0
60-64	0	0
65-69	0	0
70-74	0	0
75-79	0	0
80-84	0	0
85+	0	0
Redistribution
Sex	Female	Male
Age
0	0.052632	0.052632
1-4	0.052632	0.052632
5-9	0.052632	0.052632
10-14	0.052632	0.052632
15-19	0.052632	0.052632
20-24	0.052632	0.052632
25-29	0.052632	0.052632
30-34	0.052632	0.052632
35-39	0.052632	0.052632
40-44	0.052632	0.052632
45-49	0.052632	0.052632
50-54	0.052632	0.052632
55-59	0.052632	0.052632
60-64	0.052632	0.052632
65-69	0.052632	0.052632
70-74	0.052632	0.052632
75-79	0.052632	0.052632
80-84	0.052632	0.052632
85+	0.052632	0.052632
